# Supplementary material for: Changes in Ocular Biomechanics During Adolescence and Its Relationship with Lifestyle and Myopic Progression: The Oporto Myopia Study
Source: Bioengineering (Basel). 2026 Mar 20;13(3):367. doi: 10.3390/bioengineering13030367 (PMC13023756; doi:10.3390/bioengineering13030367)
Supplement: Supplementary file 1 [file bioengineering-13-00367-s001.zip]

Archive with 1 entries (1 files):
- QUESTIONNAIRE_ OPORTO MYOPIA STUDY.pdf
